# Supplementary material for: Clinical Characterization and Outcomes of Culture- and Polymerase Chain Reaction-Negative Cases of Infectious Keratitis
Source: Diagnostics (Basel). 2023 Jul 29;13(15):2528. doi: 10.3390/diagnostics13152528 (PMC10417528; doi:10.3390/diagnostics13152528)
Supplement: Supplementary file 1 [file diagnostics-13-02528-s001.zip]

Archive with 1 entries (1 files):
- diagnostics-2435128-supplementary.pdf
